# Supplementary material for: Desmin and CD31 immunolabeling for detecting venous invasion of the pancreatobiliary tract cancers
Source: PLoS One. 2020 Nov 30;15(11):e0242571. doi: 10.1371/journal.pone.0242571 (PMC7703967; doi:10.1371/journal.pone.0242571)
Supplement: S1 Data — (XLSX) [file pone.0242571.s001.xlsx]

## Sheet: H&E
set	No	sex	age	PNI	LN	differentiation	LVI status	size	location	suspected_D	HE_D	HE_I	HE_C	HE_total	New_D	no_evi_D	IHC_D	IHC_I	IHC_C	IHC_total	IHC_review_LVI	disease_free_date	desmin_total	desmin_C	desmin_I	desmin_D	CD31_total	CD31_C	CD31_I	CD31_D	intact	partial	complete	complete_C	partial_C	intact_C	complete_I	partial_I	intact_I	complete_D	partial_D	intact_D	recur	Followup
1	62	1	75	0	0	1	1	1.8	3	.	1	1	0	2									1	0	0	1	1	0	1	0	0	1	0	0	0	0	0	1	0	0	0	0	1	17.5667
1	63	2	81	1	9	1	1	2.5	3	.	0	12	0	12									12	0	11	1	11	0	11	0	0	1	0	0	0	0	0	11	0	0	0	0	1	28.3667
1	64	2	79	1	1	3	1	3.5	3	.	0	3	2	5									2	0	2	0	6	4	2	0	0	1	0	0	4	0	0	2	0	0	0	0	1	1.36667
1	65	1	65	1	0	2	1	2.5	3	.	0	2	0	2									2	0	2	0	6	3	3	0	0	1	1	0	3	0	2	1	0	0	0	0	1	100.733
1	66	2	65	1	0	2	1	4	3	.	0	3	0	3									3	0	3	0	4	1	3	0	0	1	1	0	1	0	1	2	0	0	0	0	1	38.6
1	67	2	66	1	0	2	1	2	3	.	0	1	0	1									2	0	2	0	1	0	1	0	0	1	0	0	0	0	0	1	0	0	0	0	1	17.1333
1	68	2	55	1	1	2	1	3.8	1	.	0	2	2	4									4	2	2	0	5	3	2	0	0	1	0	0	3	0	0	2	0	0	0	0	1	3.86667
1	69	2	74	1	0	2	1	2.5	1	.	0	3	1	4									4	1	3	0	5	2	3	0	0	1	1	0	2	0	1	2	0	0	0	0	1	17.1
1	70	2	76	1	1	2	1	3.5	3	.	0	2	0	2									5	0	2	3	4	2	2	0	0	1	1	1	1	0	0	2	0	0	0	0	1	15.2333
1	71	2	59	1	0	2	1	2.2	1	.	0	2	0	2									1	0	0	1	6	0	6	0	0	1	1	0	0	0	2	4	0	0	0	0	1	66.9333
1	72	2	60	1	1	1	1	2.2	1	.	1	0	0	1									1	0	0	1	1	0	1	0	0	1	0	0	0	0	0	1	0	0	0	0	1	17.8
1	73	2	54	1	0	2	1	3.5	1	.	0	1	0	1									2	0	1	1	1	0	1	0	0	1	0	0	0	0	0	1	0	0	0	0	1	39.1333
1	74	1	60	1	1	1	1	4.7	1	.	2	9	2	13									15	3	9	3	15	4	9	2	0	1	1	0	4	0	3	6	0	0	2	0	1	48.7
1	75	1	66	0	1	2	1	1.7	2	.	0	2	1	3									3	1	2	0	4	2	2	0	0	1	0	0	2	0	0	2	0	0	0	0	1	7.03333
1	76	1	79	1	1	2	1	2.5	3	.	0	1	0	1									2	0	1	1	1	0	1	0	0	1	0	0	0	0	0	1	0	0	0	0	1	1.4
1	77	1	61	1	1	2	1	3.5	1	.	0	0	1	1									0	0	0	0	2	2	0	0	0	1	0	0	2	0	0	0	0	0	0	0	1	71.5333
1	78	2	64	1	0	2	1	2	1	.	0	0	4	4									5	5	0	0	6	6	0	0	0	1	0	0	6	0	0	0	0	0	0	0	1	87.8333
1	79	1	84	1	0	2	1	9.5	3	.	0	0	2	2									2	2	0	0	3	3	0	0	0	1	0	0	3	0	0	0	0	0	0	0	0	95.5667
1	80	2	56	1	1	2	1	3	3	.	0	0	2	2									3	2	1	0	3	3	0	0	0	1	0	0	3	0	0	0	0	0	0	0	1	18
1	81	2	76	1	1	2	1	3.5	3	.	0	2	0	2									5	0	2	3	2	0	2	0	0	1	0	0	0	0	0	2	0	0	0	0	1	15.1333
1	82	1	70	1	0	3	1	6.8	3	.	0	2	0	2									2	0	2	0	2	0	2	0	0	1	0	0	0	0	0	2	0	0	0	0	1	95.7333
1	83	1	65	1	0	2	1	1.4	3	.	0	1	0	1									1	0	1	0	1	0	1	0	0	0	1	0	0	0	1	0	0	0	0	0	1	35.9667
1	84	1	67	1	1	3	1	3.4	1	.	0	0	2	2									3	2	0	1	2	2	0	0	0	1	0	0	2	0	0	0	0	0	0	0	1	21.0667
1	85	1	63	1	1	2	1	3.3	1	.	0	3	0	3									3	0	3	0	3	0	3	0	0	1	0	0	0	0	0	3	0	0	0	0	1	12.7333
1	86	1	58	1	1	1	1	3.5	1	.	0	13	1	14									15	1	13	1	15	2	13	0	0	1	1	0	2	0	2	11	0	0	0	0	1	57.1
1	87	1	73	0	1	2	1	2.5	1	.	0	1	0	1									2	0	0	2	1	0	1	0	0	0	1	0	0	0	1	0	0	0	0	0	1	10.6667
1	88	2	63	1	0	1	1	2	1	.	0	1	0	1									2	0	0	2	2	2	0	0	0	1	0	0	2	0	0	0	0	0	0	0	1	85.5
1	89	2	66	1	1	1	1	3.8	1	.	0	1	0	1									1	0	1	0	1	0	1	0	0	1	0	0	0	0	0	1	0	0	0	0	1	45.9333
1	90	2	76	1	0	2	1	2.8	1	.	0	1	1	2									1	0	1	0	2	1	1	0	0	1	0	0	1	0	0	1	0	0	0	0	0	89.8333
1	91	1	68	1	1	2	1	3.2	1	.	0	1	0	1									1	0	1	0	1	0	1	0	0	0	1	0	0	0	1	0	0	0	0	0	1	5.16667
1	92	1	79	1	1	1	1	3.5	3	.	0	1	0	1									2	0	2	0	2	0	2	0	0	1	0	0	0	0	0	2	0	0	0	0	1	10.2
1	93	1	76	1	1	2	1	2.7	3	.	0	2	0	2									0	0	0	0	2	0	2	0	0	1	0	0	0	0	0	2	0	0	0	0	1	16.7
1	94	1	78	1	0	1	1	4	3	.	0	12	0	12									13	0	13	0	12	0	12	0	0	1	1	0	0	0	8	4	0	0	0	0	0	94.1333
1	95	2	54	1	0	1	1	4.3	3	.	0	1	0	1									1	0	1	0	1	0	1	0	0	0	1	0	0	0	1	0	0	0	0	0	1	22.8333
1	96	1	61	0	0	2	1	2	2	.	0	1	1	2									2	0	1	1	3	2	1	0	0	1	0	0	2	0	0	1	0	0	0	0	1	21.1333
1	97	1	71	1	1	2	1	2.4	1	.	0	3	0	3									2	0	2	0	3	0	3	0	0	1	0	0	0	0	0	3	0	0	0	0	1	12.6333
1	98	1	61	1	1	2	1	3	3	.	0	3	0	3									5	0	3	2	6	1	5	0	0	1	1	0	1	0	3	2	0	0	0	0	1	23.6
1	99	2	65	1	1	2	1	4.3	1	.	0	1	1	2									1	0	1	0	4	3	1	0	0	1	1	0	3	0	1	0	0	0	0	0	1	9.63333
1	100	1	61	1	1	2	1	2.6	1	.	0	3	2	5									7	4	3	0	7	4	3	0	0	1	1	0	1	3	1	2	0	0	0	0	0	41.4
1	101	1	68	1	0	3	1	2	3	.	0	2	0	2									2	0	2	0	2	0	2	0	0	1	0	0	0	0	0	2	0	0	0	0	1	5.8
1	102	1	57	1	1	3	1	2.4	1	.	0	1	0	1									2	0	1	1	1	0	1	0	0	0	1	0	0	0	1	0	0	0	0	0	0	35.9
1	103	1	68	1	0	2	1	2.8	1	.	0	3	0	3									4	0	4	0	4	0	4	0	0	1	1	0	0	0	2	2	0	0	0	0	0	35.5667
1	104	2	70	0	0	2	1	1.7	1	.	0	2	1	3									2	0	2	0	3	1	2	0	0	1	0	0	1	0	0	2	0	0	0	0	1	23.8333
1	105	1	66	1	1	1	1	4.2	1	.	0	1	1	2									2	1	1	0	2	1	1	0	0	1	0	0	1	0	0	1	0	0	0	0	1	29.3333
1	106	2	76	0	0	2	1	2.3	1	.	2	0	1	3									3	0	0	3	0	0	0	0	0	0	0	0	0	0	0	0	0	0	0	0	1	4.16667
1	107	1	64	0	1	2	1	3.3	1	.	0	1	0	1									4	0	4	0	3	0	3	0	0	1	1	0	0	0	1	2	0	0	0	0	1	16.8
1	108	1	56	1	1	2	1	3.2	1	.	1	6	2	9									7	1	4	2	6	2	4	0	0	1	1	0	2	0	1	3	0	0	0	0	1	30.5333
1	109	2	69	1	1	2	1	2.5	1	.	0	6	2	8									9	2	7	0	9	3	6	0	1	1	1	0	2	1	3	3	0	0	0	0	1	25.7
1	110	2	79	1	1	2	1	1.8	2	.	1	0	0	1									1	0	0	1	1	0	0	1	0	1	0	0	0	0	0	0	0	0	0	0	1	14.5667
1	111	1	64	1	0	2	1	2.1	1	.	0	2	1	3									2	1	1	0	2	1	1	0	1	1	0	0	0	1	0	1	0	0	0	0	1	31.3333
1	112	1	81	1	0	2	1	2.3	1	.	0	0	2	2									1	0	0	1	4	4	0	0	0	1	0	0	4	0	0	0	0	0	0	0	0	26.7333
1	113	2	77	1	1	2	1	2.8	1	.	0	3	1	4									6	0	3	3	2	0	2	0	0	1	0	0	0	0	0	2	0	0	0	0	1	18.5
1	114	1	64	1	1	1	1	4.2	1	.	1	3	0	4									5	0	2	3	3	0	2	1	0	1	1	0	0	0	1	1	0	0	0	0	1	9.7
1	115	1	68	1	1	2	1	2.7	1	.	1	1	0	2									2	0	1	1	1	0	1	0	0	1	0	0	0	0	0	1	0	0	0	0	1	15.1667
1	116	1	68	0	1	2	1	2.8	1	.	0	3	0	3									4	0	3	1	1	0	1	0	0	0	1	0	0	0	1	0	0	0	0	0	1	16.2667
1	117	2	82	1	1	2	1	2.6	1	.	1	0	0	1									2	0	0	2	0	0	0	0	0	1	0	0	0	0	0	0	0	0	0	0	1	11.9667
1	118	2	64	1	1	2	1	2.7	1	.	0	0	1	1									3	1	2	0	3	2	1	0	0	1	0	0	2	0	0	1	0	0	0	0	1	16.7
1	119	2	64	1	1	2	1	3.1	1	.	1	0	0	1									2	0	0	2	0	0	0	0	0	1	0	0	0	0	0	0	0	0	0	0	0	25.6333
1	120	1	61	1	1	3	1	3.6	1	.	1	0	0	1									1	0	0	1	2	2	0	0	1	1	0	0	0	2	0	0	0	0	0	0	1	19.2667
2	1	2	76	1	1	2	1	2.8	1	2	0	3	0	3	1	1	2	3	0	5	1																						1	29.3
2	2	2	77	1	1	1	0	2.7	1	0	0	0	0	0	0	0	0	2	1	3	1																						1	8.76667
2	3	1	59	1	1	2	1	2.2	2	0	0	0	5	5	0	0	0	0	3	3	1																						1	6.33333
2	4	1	73	1	1	2	1	3	1	3	0	1	1	2	1	1	3	0	1	4	1																						1	31.6333
2	5	2	63	1	1	2	1	1.2	1	0	0	1	8	9	0	0	0	1	5	6	1																						1	5.53333
2	6	2	63	1	1	2	1	2.5	1	2	0	1	4	5	2	1	3	1	4	8	1																						1	10.8333
2	7	1	75	1	1	3	1	3.2	1	1	1	1	1	3	1	0	3	3	0	6	1																						1	6.53333
2	8	2	66	0	1	2	1	5.5	2	0	0	0	6	6	0	0	0	0	4	4	1																						0	45.6
2	9	1	71	1	1	2	0	2.3	2	1	0	0	0	0	0	1	0	4	0	4	1																						1	13.9333
2	10	1	76	0	0	3	1	3.7	1	0	0	0	3	3	1	0	1	1	3	5	1																						1	1.56667
2	11	1	71	1	1	3	1	5.1	1	0	0	0	7	7	1	0	1	0	9	10	1																						1	2.66667
2	12	2	73	1	0	2	1	3.1	1	1	2	2	1	5	4	1	6	3	3	12	1																						1	21.8333
2	13	2	81	1	0	2	1	3.2	1	3	0	0	1	1	0	1	2	0	0	2	0																						1	15.4333
2	14	1	69	0	0	1	1	2.7	2	0	0	0	1	1	0	0	0	0	2	2	1																						0	44.7667
2	15	1	81	1	1	2	1	3.8	1	0	0	0	2	2	1	0	1	1	0	2	1																						1	9.1
2	16	2	76	1	1	2	1	4.8	1	0	0	0	5	5	1	0	1	1	6	8	1																						1	4.06667
2	17	2	72	1	1	2	1	3.3	1	2	1	0	0	1	4	1	6	0	1	7	1																						1	0.4
2	18	1	63	1	1	2	1	3.8	1	0	0	1	1	2	2	0	2	1	1	4	1																						0	44.3
2	19	1	56	1	0	2	1	3.1	1	1	1	2	2	5	2	0	4	3	5	12	1																						1	35.8
2	20	1	78	0	0	1	1	3.2	2	0	0	5	0	5	0	0	0	5	0	5	0																						1	35.7667
2	21	2	58	1	1	2	1	1.5	2	0	0	0	1	1	0	0	0	0	2	2	0																						1	8.56667
2	22	1	86	0	0	1	1	3.4	3	0	0	8	8	16	0	0	0	4	5	9	1																						1	14
2	23	2	73	1	1	2	1	3.7	1	0	0	0	6	6	0	0	0	0	0	0	0																						1	9.86667
2	24	2	85	1	1	1	1	2.5	1	1	0	2	0	2	4	1	4	2	0	6	1																						1	25.4667
2	25	1	67	1	1	2	1	1.6	2	0	0	0	0	0	2	0	2	0	0	2	1																						1	21.8
2	26	2	62	1	0	1	1	3.3	3	0	0	0	2	2	0	0	0	0	0	0	0																						0	41.1667
2	27	1	58	1	1	2	1	2.7	1	0	0	7	0	7	0	0	0	6	3	9	1																						1	5.93333
2	28	2	76	1	1	2	1	2.5	1	0	0	2	1	3	1	0	1	2	0	3	0																						1	28.5667
2	29	2	67	1	1	2	1	9.5	1	0	0	5	1	6	1	0	1	7	1	9	1																						1	12.9
2	30	1	64	1	0	2	1	5.7	1	0	1	2	0	3	0	0	1	3	2	6	1																						1	22.6667
2	31	2	70	1	1	2	1	2.8	1	1	1	4	0	5	2	0	4	5	0	9	1																						1	15.4333
2	32	2	86	1	1	2	1	4.7	1	0	0	0	6	6	0	0	0	1	2	3	1																						1	4.33333
2	33	1	67	1	1	1	1	10.2	1	0	0	1	0	1	0	0	0	1	1	2	1																						1	15.8
2	34	1	70	1	0	2	1	3	1	1	0	1	0	1	0	0	1	0	1	2	1																						0	40.2333
2	35	1	62	1	0	2	1	2.8	1	0	1	1	0	2	0	0	1	1	0	2	1																						1	32.3667
2	36	2	83	1	1	2	1	2.5	1	0	0	0	1	1	1	0	1	0	1	2	1																						1	15.8333
2	37	1	45	1	0	2	1	1.7	3	0	0	0	4	4	0	0	0	0	5	5	1																						0	39.6333
2	38	1	65	1	0	2	0	2.1	1	0	0	0	3	3	1	0	1	0	0	1	1																						1	3.2
2	39	1	75	1	1	2	1	2.5	1	0	0	0	1	1	1	0	1	0	2	3	1																						1	7.1
2	40	2	49	0	0	1	1	2.9	1	1	0	0	0	0	1	0	1	0	0	1	1																						0	38.1333
2	41	1	58	0	1	2	0	0.6	2	0	0	0	0	0	NA	NA	0	0	0	0	0																						0	46.4
2	42	1	76	1	1	2	0	4	2	0	0	0	0	0	NA	NA	0	0	0	0	0																						0	46.3333
2	43	1	74	0	0	1	0	3.5	1	1	0	0	0	0	0	0	1	0	0	1	1																						1	19.4
2	44	1	55	0	0	2	0	1.2	2	0	0	0	1	1	0	0	0	0	0	0	0																						0	45.3667
2	45	1	59	0	1	1	0	1.5	2	0	0	0	1	1	0	0	0	0	0	0	0																						0	45.2
2	46	2	79	1	0	1	0	2.3	1	2	0	0	0	0	1	2	1	0	0	1	1																						1	20.1667
2	47	1	59	1	1	2	0	3.5	1	0	0	0	0	0	NA	NA	0	0	0	0	0																						1	28.6
2	48	1	73	0	1	3	0	2.8	3	0	0	0	0	0	0	0	0	0	1	1	1																						1	12.5333
2	49	2	84	0	0	1	1	3.6	3	2	0	0	0	0	0	2	0	0	0	0	0																						0	46.4
2	50	2	69	0	0	1	1	4.8	3	0	0	0	3	3	0	0	0	1	0	1	1																						1	16.4333
2	51	2	81	1	0	2	0	3.5	3	0	0	0	0	0	NA	NA	0	0	0	0	0																						0	44.5667
2	52	1	65	1	0	2	1	3.5	1	0	1	0	0	1	0	0	1	0	0	1	1																						0	41.2
2	53	1	45	0	0	1	0	1.8	1	0	0	0	0	0	0	0	0	0	0	0	0																						0	42.3667
2	54	1	74	1	1	2	0	1	1	0	0	0	0	0	NA	NA	0	0	0	0	0																						0	43.2667
2	55	2	66	1	0	2	0	2.7	1	0	0	0	0	0	NA	NA	0	0	0	0	0																						1	11.6333
2	56	1	71	1	1	2	0	1.1	1	0	0	0	0	0	NA	NA	0	0	0	0	0																						1	29.8333
2	57	2	53	0	0	1	0	0.8	2	0	0	0	0	0	NA	NA	0	0	0	0	0																						0	39.7667
2	58	1	60	0	0	1	0	5	1	0	0	0	0	0	NA	NA	0	0	0	0	0																						0	39.5333
2	59	1	76	0	0	2	0	6.8	1	0	0	0	0	0	NA	NA	0	0	0	0	0																						0	38.2
2	60	1	56	0	0	1	0	1.6	2	0	0	0	0	0	NA	NA	0	0	0	0	0																						0	38.7
2	61	2	60	0	0	2	0	1	1	0	0	0	0	0	NA	NA	0	0	0	0	0																						0	38.8667

## Sheet: IHC
No	slide No	usage	block	IHCdestructive	IHCIN-like	IHCconventional	IHCtotal
1	17S 000116	0	D4	2	1	0	3
2	17S 002945	0	E4	0	2	1	3
3	17S 003880	0	D1	0	0	2	2
4	17S 007271	0	D2	1	0	0	1
5	17S 007496	0	D3	0	0	5	5
6	17S 008731	0	A6,A8	1	1	3	5
7	17S 009822	0	E3	2	3	0	5
8	17S 014110	0	F3,F7	0	0	4	4
9	17S 014519	0	D4	0	2	0	2
10	17S 018861	0	F3	1	1	4	6
11	17S 019540	0	G9	1	0	9	10
12	17S 019417	0	E6	1	0	0	1
13	17S 020312	0	E5	0	0	0	0
14	17S 021889	0	D4	0	0	1	1
15	17S 024898	0	E5	1	1	0	2
16	17S 025793	0	D1	1	1	1	3
17	17S 026538	0	C9	6	0	1	7
18	17S 026817	0	G3,G8	1	1	1	3
19	17S 026916	0	D10	4	3	5	12
20	17S 027374	0	D5	0	0	0	0
21	17S 030544	0	D1	0	0	0	0
22	17S 000782	0	2	0	4	5	9
23	17S 032918	0	D2	0	0	0	0
24	17S 032951	0	C1,C4	4	2	0	6
25	17S 059873	0	D5	2	0	0	2
26	17S 057911	0	D2	0	0	0	0
27	17S 055776	0	I5	0	6	3	9
28	17S 046296	0	D3,D5	0	0	0	0
29	17S 040681	0	D10	1	7	0	8
30	17S 061331	0	C2	1	3	0	4
31	17S 062916	0	D6	3	5	0	8
32	17S 065440	0	G6	1	0	2	3
33	17S 065262	0	C1	0	1	1	2
34	17S 067689	0	H4	1	0	0	1
35	17S 070261	0	E4	1	1	0	2
36	17S 070337	0	D1	1	0	1	2
37	17S 074277	0	D9	0	0	5	5
38	17S 078583	0	G2	1	0	0	1
39	17S 086944	0	E4	0	0	2	2
40	17S 089488	0	E7	1	0	0	1
101	17S 005881	0	x				0
102	17S 006835	0	x				0
103	17S 010345	0	A2,A5	3	3	3	9
104	17S 016717	0	D3	0	0	0	0
105	17S 018119	0	D3	0	0	0	0
106	17S 018494	0	D4,D5	1	0	0	1
107	17S 020933	0	x				0
108	17S 029492	0	C6	0	0	1	1
109	17S 006214	0	B2	0	0	0	0
110	17S 009721	0	2	0	1	0	1
111	17S 023828	0	x				0
112	17S 057305	0	C6	1	0	0	1
113	17S 043377	0	D4	0	0	2	2
114	17S 037716	0	x				0
115	17S 037372	0	x				0
116	17S 035939	0	x
117	17S 072829	0	x
118	17S 075323	0	x
119	17S 087022	0	x				0
120	17S 083135	0	x				0
121	17S 080303	0	x				0
	total			44	49	62

## Sheet: Sheet1
LVI present			block
1	17S 000116	0	D4
2	17S 002945	0	E4					destructive : E6
3	17S 003880	0	D1
4	17S 007271	0	D2
5	17S 007496	0	D3
6	17S 008731	0	A6,A8
7	17S 009822	0	E3
8	17S 009808	x	x
9	17S 014110	0	F3,F7
10	17S 014519	0	D4
11	17S 018861	0	F3
12	17S 019115	0	x
13	17S 019540	0	G9
14	17S 019417	0	E6
15	17S 020312	0	E5
16	17S 021889	0	D4
17	17S 022654	x	x
18	17S 024898	0	E5
19	17S 025793	0	D1
20	17S 026538	0	C9
21	17S 026817	0	G3,G8
22	17S 026916	0	D10
23	17S 027374	0	D5
24	17S 027745	x	x
25	17S 030544	0	D1
26	17S 000782	0	2
27	17S 032647	x	x
28	17S 032918	0	D2
29	17S 032951	0	C1,C4
30	17S 059873	0	D5
31	17S 057911	0	D2
32	17S 055776	0	I5
33	17S 046296	0	D3,D5
34	17S 045717	x	x
35	17S 040681	0	D10
36	17S 032918	x	x
37	17S 032951	x	x
38	17S 061331	0	C2
39	17S 062916	0	D6
40	17S 065440	0	G6
41	17S 065262	0	C1
42	17S 065440	x	x
43	17S 067689	0	H4
44	17S 070261	0	E4
45	17S 070337	0	D1
46	17S 074277	0	D9
47	17S 078583	0	G2
48	17S 086944	0	E4
49	17S 089488	0	E7
50	17S 089931	x	x
		41case
1	LVI absent
	17S 005881	0	x
	17S 006835	0	x
	17S 010345	0	A2,A5
	17S 015317	x	x
	17S 016717	0	D3
	17S 018119	0	D3
	17S 018494	0	D4,D5
	17S 020933	0	x
	17S 022206	x	x
	17S 029492	0	C6
	17S 006214	0	B2
	17S 009721	0	2
	17S 023828	0	x
	17S 057305	0	C6
	17S 052865	x	x
	17S 044747	x	x
	17S 043377	0	D4
	17S 037716	0	x
	17S 037372	0	x
	17S 035939	0	x
	17S 072829	0	x
	17S 075323	0	x
	17S 087022	0	x
	17S 083135	0	x
	17S 080303	0	x
		21case
